# Supplementary material for: The ontology of the anatomy and development of the solitary ascidian Ciona: the swimming larva and its metamorphosis
Source: Sci Rep. 2020 Oct 21;10:17916. doi: 10.1038/s41598-020-73544-9 (PMC7578030; doi:10.1038/s41598-020-73544-9)
Supplement: Supplementary file 2 — Supplementary information 2 [file 41598_2020_73544_MOESM2_ESM.xlsx]

## Sheet: AdditionalFile4
		-
Table 1. Developmental Stages in Ciona CirobuD:0000001
	Stages			Characteristics	Time after fertilization
	St.1 - 26: Hotta et. al. 2007, St. 26 - 37: present study
Pre-embryonic development CirobuD:0000002
	st.0		Unfertilized egg	Spawned, not fertilized egg
Embryonic development, pre-metamorphosis CirobuD:0000003
	I. Zygote period (0-1.0hr)
	St. 1		One cell	Zygote, fertilized egg	24min (0.4hpf)
	II. Cleavage period (1.0-4.5hr)
	St. 2		2-cell	Two cell-stage embryo	55min (0.9hpf)
	St. 3		4-cell	Four cell-stage embryo	1hr 27min (1.45hpf)
	St. 4		8-cell	Eight cell-stage embryo	1hr 54min (1.9hpf)
	St. 5a		early 16-cell	Early sixteen-cell stage embryo	2hr 21min (2.35hpf)
	St. 5b		late 16-cell	Late sixteen-cell stage embryo	2hr 39min (2.65hpf)
	St. 6a		early 32 cell	Early thirty two-cell stage embryo	3hr (3hpf)
	St. 6b		late 32 cell	Late thirty two-cell stage embryo	3hr 12min (3.2hpf)
	St. 7		44-cell	Fourty four-cell stage embryo. The vegetal side of the embryo is round	3hr 21min (3.35hpf)
	St. 8		64-cell	Sixty four-cell stage embryo. Embryo has a square shape when seen form the top, with bulging B7.4 cells	4hr (4hpf)
	St. 9		76-cell	Seventy six cell stage embryo. The vegetal side of the embryo is flat	4hr 12min (4.2hpf)
	III. Gastrula Period (4.5-6.3hr)
	St. 10		110-cell, initial gastrula	Gastrulation starts with the apical constriction of A7.1 blastomeres	4hr 33min (4.5hpf)
	St. 11		early gastrula	The ntochord has invaginated. The vegetal side of the embryo has a horseshoe shape.	4hr 54min (4.9hpf)
	St. 12		mid gastrula	Six-row neural plate stage. The blastopore is still central and open	5hr 39min (5.65hpf)
	St. 13		late gastrula	The blastopore is in posterior position and nearly closed. The embryo elongates anteriorly. The neural plate has more than 6 rows and the A-line neural rows (I and II) start to curve (beginning of neurulation). The large b6.5 progeny are coming together at the midline	5hr 55min (5.9hpf)
	IV. Neurula Period (6.3-8.5hr)
	St. 14		early neurula	A-line neural plate forms a groove lined by b6.5 descendants. The embryo has a diamond shape. The groove is not closed	6hr 21min (6.35hpf)
	St. 15		mid neurula	The neural tube has formed on most of its length. The embryo has an oval shape. The a-line neural plate also forms a groove	6hr 48min (6.8hpf)
	St. 16		late neurula	The neural tube starts to form in the posterior territories. The embryo elongates	7hr 24min (7.4hpf)
	V. Tailbud Period (8.5-17.5hr)
	St. 17		initial tailbud I	First indication of a separation between tail and trunk territories. The tail is not bent and has the same length as the trunk. Intercalation of notochord cells is not concluded	8hr 27min (8.45hpf)
	St. 18		initial tailbud II	The tail is clearly separated from the trunk. Tail and trunk have same length. Neuropore still open, a-line neurulation	8hr 50min (8.8hpf)
	St. 19		early tailbud I	The tail is angled about 40°and is slightly longer than the trunk. A few anterior most notochord cells begin to intercalate and arrange in line	9hr 19min (9.3hpf)
	St. 20		early tailbud II	Neuropore closed, tail angled about 60°, neurulation complete	9hr 30min (9.5hpf)
	St. 21		mid tailbud I	Tail 1 1/2 times longer than trunk and curve ventrally (90°). Intercalation of notochord cells just finished	10hr 2min (10hpf)
	St. 22		mid tailbud II	The body adopts a half circle shape. Tail twice as long as trunk.	10hr 54min (10.9hpf)
	St. 23		late tailbud I	Initiation of the pigmentation of the otolith. Tail strongly curved with tip close to the anterior end of the trunk	11hr 54min (11.9hpf)
	St. 24		late tailbud II	Notochord vacuolation begins, palps start to be visible at the front end of the embryo. Tail straightens	13hr 27min (13.5hpf)
	St. 25		late tailbud III	Ocellus melanization. All notochord cells have vacuoles. Tail bent dorsally	15hr 54min (15.9hpf)
	VI. Larva Period (St.26~29, 17.5~24hpf)*					Chiba's Stage (2004)	ANISEED (2017)
	St. 26 CirobuD:0000049		hatching larva	Hatching, spherical trunk shape, immature papillae with pyramidal shape, irregular tail movements	17hr 30min (17.5hpf)	Stage0	St. 26
	St. 27 CirobuD:0000050		early swimming larva	Spindle-like trunk shape, regular tail movements and swimming behaviour	17.5-20 hpf		St. 27
	St. 28 CirobuD:0000051		mid swimming larava	Elongated papillae and expansion of their basal part, square head, spherical test cells, cilia in epidermal sensory neurons recognizable, preoral lobe recognizable	20-22hpf	Stage1	St. 28
	St. 29 CirobuD:0000052		late swimming larva	Longer and narrower head with respect to St. 28, trunk profile squared at transition between trunk and tail	22-24hpf	Stage2	St. 29, 30
Metamorphosis CirobuD:0000004
	VII. Adhesion period (St.30, 24~27hpf)
	St. 30 CirobuD:0000053		adhesion	Curved papillae, otolith and ocellus remnants recognizable	24-27 hpf		St. 31, 32
	VIII.Tail absorption period (St.31~33, 27~30hpf)
	St. 31 CirobuD:0000054		early tail absorption	Beginnng of tail absorption, tail bending at the transition between trunk and tail, otolith and ocellus remnants recognizable	27 hpf		St. 33
	St. 32 CirobuD:0000055		mid tail absorption	50% of tail absorbed into trunk. Tail shrinked and thickened, otolith and ocellus remnants recognizable	28 hpf		St. 34
	St. 33 CirobuD:0000056		late tail absorption	Tail completely absorbed, papiliae no more recognizable, otolith and ocellus remnants recognizable	29 hpf		St. 35
	IX. Body axis rotation period (St.34~36, 30~60hpf)
	St. 34 CirobuD:0000057		early body axis rotation	Beginning of body axis rotation (angle between the stalk and the endostyle more than 0°), outer tunic compartment and outer cuticle layer no more present, tunic cells recognizable in definitive tunic, otolith and ocellus remnants recognizable	30-36 hpf	Stage3a	St. 36
	St. 35 CirobuD:0000058		mid body axis rotation	Body axis rotation of 30°- 60°, one pair of gill-slit recognizable, otolith and ocellus remnants recognizable	36-45 hpf		St. 37, 38
	St. 36 CirobuD:0000059		late body axis rotation	Two pair of gill-slit open, body axis rotation at 80°-90°, filtering and feeding activity present, otolith and ocellus remnants recognizable, heart beating	45-60 hpf	Stage3b	St. 39, 40
Post-metamorphosis CirobuD:0000005
	X. Juvenile period (St.37~41, 60hpf~)
	St. 37 CirobuD:0000060		early juvenile I	Body axis rotation completed, stomach swollen, otolith and ocellus remnants recognizable	63-72 hpf (3dpf)	Stage4	St. 41, 42
	St. 38 CirobuD:0000061		early juvenile II	Larval tail remnants totally adsorbed	3-4 dpf	Stage5	St. 43, 44
	St. 39 CirobuD:0000062		mid juvenile I	Additional gill slit begin to open, appearance of stomach, gut and neural grand	4-6 dpf		St. 45
	St.40 CirobuD:0000063		mid juvenile II	Gonad in form of oval vesicle (corresponding to Stage 6 in Chiba et. al., 2004)	6-7dpf	Stage6	St. 46
	St.41 CirobuD:0000064		late juvenile	Atrial siphon begins to fuse (corresponding to Stage 7 in Chiba et. al., 2004)	7dpf~	Stage7	St. 47
	XI. Young adult period
	St.42			2nd Ascidian Stage (corresponding to Stage 8 in Chiba et. al., 2004)		Stage8
	XII. Mature adult period
	St.43			Gonad fully matured		Adult
* The duration of larval swimming differs among individuals. Matsunobu et al. (2015) showed that the hatched larva requires at least three or four hours to get competence to commence metamorphosis. So the time after fertilization during Larva Period was broad.
